# Supplementary material for: Spiro-Oxindole Skeleton Compounds Are Efficient Inhibitors for Indoleamine 2,3-Dioxygenase 1: An Attractive Target for Tumor Immunotherapy
Source: Int J Mol Sci. 2022 Apr 23;23(9):4668. doi: 10.3390/ijms23094668 (PMC9104902; doi:10.3390/ijms23094668)
Supplement: Supplementary file 1 [file ijms-23-04668-s001.zip]

Archive with 1 entries (1 files):
- ijms-1701053-supplementary.pdf
